# Supplementary material for: Synthesis of Low-Silicon X-Type Zeolite from Lithium Slag and Its Fast Exchange Performance of Calcium and Magnesium Ions
Source: Materials (Basel). 2024 Jun 28;17(13):3181. doi: 10.3390/ma17133181 (PMC11242566; doi:10.3390/ma17133181)
Supplement: Supplementary file 1 [file materials-17-03181-s001.zip]

Archive with 1 entries (1 files):
- materials-3065364-supplementary.pdf
